# Supplementary material for: Woeseiales transcriptional response to shallow burial in Arctic fjord surface sediment
Source: PLoS One. 2020 Aug 27;15(8):e0234839. doi: 10.1371/journal.pone.0234839 (PMC7451513; doi:10.1371/journal.pone.0234839)
Supplement: S1 File — (XLSX) [file pone.0234839.s001.xlsx]

## Sheet: Sheet1
Statistics for genes included in Figure 3a. Presence of genes and their transcripts were obtained through manual inspection of Ghost Koala annotations and Prokka annotations. Black boxes indicate no transcriptome is available, gray indicates no detection, and yellow indicates detection.
Pathway, reaction, or complex	Gene	Woeseia_stnAB				Woeseia_stnAC				Woeseia2_stnAC				Woeseia_stnF				Woeseia2_stnF
Traditional sulfur oxidation	soxB (K17224)
	Genome					*				*				*
		Station AB	Station AC	Station F	Station P	Station AB	Station AC	Station F	Station P	Station AB	Station AC	Station F	Station P	Station AB	Station AC	Station F	Station P	Station AB	Station AC	Station F	Station P
	Transcriptome 0-1
	Transcriptome 1-2
	Transcriptome 2-3
	Transcriptome 3-4
	Transcriptome 4-5
	Transcriptome 5-6
	soxC (K17225)
	Genome													*
		Station AB	Station AC	Station F	Station P	Station AB	Station AC	Station F	Station P	Station AB	Station AC	Station F	Station P	Station AB	Station AC	Station F	Station P	Station AB	Station AC	Station F	Station P
	Transcriptome 0-1
	Transcriptome 1-2
	Transcriptome 2-3
	Transcriptome 3-4
	Transcriptome 4-5
	Transcriptome 5-6
	soxD (K22622)
	Genome													*
		Station AB	Station AC	Station F	Station P	Station AB	Station AC	Station F	Station P	Station AB	Station AC	Station F	Station P	Station AB	Station AC	Station F	Station P	Station AB	Station AC	Station F	Station P
	Transcriptome 0-1
	Transcriptome 1-2
	Transcriptome 2-3
	Transcriptome 3-4
	Transcriptome 4-5
	Transcriptome 5-6
Branched pathway for sulfur oxidation	soxX (K17223)
	Genome	*				*								* (x2)
		Station AB	Station AC	Station F	Station P	Station AB	Station AC	Station F	Station P	Station AB	Station AC	Station F	Station P	Station AB	Station AC	Station F	Station P	Station AB	Station AC	Station F	Station P
	Transcriptome 0-1
	Transcriptome 1-2
	Transcriptome 2-3
	Transcriptome 3-4
	Transcriptome 4-5
	Transcriptome 5-6
	soxY (K17226)
	Genome	*				*				*				* (x3)
		Station AB	Station AC	Station F	Station P	Station AB	Station AC	Station F	Station P	Station AB	Station AC	Station F	Station P	Station AB	Station AC	Station F	Station P	Station AB	Station AC	Station F	Station P
	Transcriptome 0-1
	Transcriptome 1-2
	Transcriptome 2-3
	Transcriptome 3-4
	Transcriptome 4-5
	Transcriptome 5-6
	soxZ (K17227)
	Genome	*				*				*				* (x3)
		Station AB	Station AC	Station F	Station P	Station AB	Station AC	Station F	Station P	Station AB	Station AC	Station F	Station P	Station AB	Station AC	Station F	Station P	Station AB	Station AC	Station F	Station P
	Transcriptome 0-1
	Transcriptome 1-2
	Transcriptome 2-3
	Transcriptome 3-4
	Transcriptome 4-5
	Transcriptome 5-6
	soxA (K17222)
	Genome	*				*				*				* (x2)
		Station AB	Station AC	Station F	Station P	Station AB	Station AC	Station F	Station P	Station AB	Station AC	Station F	Station P	Station AB	Station AC	Station F	Station P	Station AB	Station AC	Station F	Station P
	Transcriptome 0-1
	Transcriptome 1-2
	Transcriptome 2-3
	Transcriptome 3-4
	Transcriptome 4-5
	Transcriptome 5-6
Sulfur oxidation	dsrA (K11180)
	Genome	(contains hit to HAMAP MF_02023)				(contains hit to HAMAP MF_02023)				*				*
		Station AB	Station AC	Station F	Station P	Station AB	Station AC	Station F	Station P	Station AB	Station AC	Station F	Station P	Station AB	Station AC	Station F	Station P	Station AB	Station AC	Station F	Station P
	Transcriptome 0-1
	Transcriptome 1-2
	Transcriptome 2-3
	Transcriptome 3-4
	Transcriptome 4-5
	Transcriptome 5-6
	dsrB(K11181)
	Genome	(contains hit to HAMAP MF_02023)				(contains hit to HAMAP MF_02023)				*				*
		Station AB	Station AC	Station F	Station P	Station AB	Station AC	Station F	Station P	Station AB	Station AC	Station F	Station P	Station AB	Station AC	Station F	Station P	Station AB	Station AC	Station F	Station P
	Transcriptome 0-1
	Transcriptome 1-2
	Transcriptome 2-3
	Transcriptome 3-4
	Transcriptome 4-5
	Transcriptome 5-6
	aprA (K00394)
	Genome	*				*				* (x2)				*				*
		Station AB	Station AC	Station F	Station P	Station AB	Station AC	Station F	Station P	Station AB	Station AC	Station F	Station P	Station AB	Station AC	Station F	Station P	Station AB	Station AC	Station F	Station P
	Transcriptome 0-1
	Transcriptome 1-2
	Transcriptome 2-3
	Transcriptome 3-4
	Transcriptome 4-5
	Transcriptome 5-6
	aprB (K00395)
	Genome	*								* (x2)				*				*
		Station AB	Station AC	Station F	Station P	Station AB	Station AC	Station F	Station P	Station AB	Station AC	Station F	Station P	Station AB	Station AC	Station F	Station P	Station AB	Station AC	Station F	Station P
	Transcriptome 0-1
	Transcriptome 1-2
	Transcriptome 2-3
	Transcriptome 3-4
	Transcriptome 4-5
	Transcriptome 5-6
	sat (K00958)
	Genome	* (x2)				* (x2)				* (x2)				*				* (x2)
		Station AB	Station AC	Station F	Station P	Station AB	Station AC	Station F	Station P	Station AB	Station AC	Station F	Station P	Station AB	Station AC	Station F	Station P	Station AB	Station AC	Station F	Station P
	Transcriptome 0-1
	Transcriptome 1-2
	Transcriptome 2-3
	Transcriptome 3-4
	Transcriptome 4-5
	Transcriptome 5-6
sulfide dehydrogenase	fccA (K17229)
	Genome	*								*				*				*
		Station AB	Station AC	Station F	Station P	Station AB	Station AC	Station F	Station P	Station AB	Station AC	Station F	Station P	Station AB	Station AC	Station F	Station P	Station AB	Station AC	Station F	Station P
	Transcriptome 0-1
	Transcriptome 1-2
	Transcriptome 2-3
	Transcriptome 3-4
	Transcriptome 4-5
	Transcriptome 5-6
	sudA (K20202)
	Genome	* (x5)				*				* (x6)				* (x5)				* (x6)
		Station AB	Station AC	Station F	Station P	Station AB	Station AC	Station F	Station P	Station AB	Station AC	Station F	Station P	Station AB	Station AC	Station F	Station P	Station AB	Station AC	Station F	Station P
	Transcriptome 0-1
	Transcriptome 1-2
	Transcriptome 2-3
	Transcriptome 3-4
	Transcriptome 4-5
	Transcriptome 5-6
	sudB (K20203)
	Genome	* (x5)								*								*
		Station AB	Station AC	Station F	Station P	Station AB	Station AC	Station F	Station P	Station AB	Station AC	Station F	Station P	Station AB	Station AC	Station F	Station P	Station AB	Station AC	Station F	Station P
	Transcriptome 0-1
	Transcriptome 1-2
	Transcriptome 2-3
	Transcriptome 3-4
	Transcriptome 4-5
	Transcriptome 5-6
sulfide quinone oxidoreductase	sat (K17218)
	Genome					*				*				* (x3)
		Station AB	Station AC	Station F	Station P	Station AB	Station AC	Station F	Station P	Station AB	Station AC	Station F	Station P	Station AB	Station AC	Station F	Station P	Station AB	Station AC	Station F	Station P
	Transcriptome 0-1
	Transcriptome 1-2
	Transcriptome 2-3
	Transcriptome 3-4
	Transcriptome 4-5
	Transcriptome 5-6
c-type cytochromes	C-555
	Genome					*				*				*				*
		Station AB	Station AC	Station F	Station P	Station AB	Station AC	Station F	Station P	Station AB	Station AC	Station F	Station P	Station AB	Station AC	Station F	Station P	Station AB	Station AC	Station F	Station P
	Transcriptome 0-1
	Transcriptome 1-2
	Transcriptome 2-3
	Transcriptome 3-4
	Transcriptome 4-5
	Transcriptome 5-6
	C-554
	Genome					*				*
		Station AB	Station AC	Station F	Station P	Station AB	Station AC	Station F	Station P	Station AB	Station AC	Station F	Station P	Station AB	Station AC	Station F	Station P	Station AB	Station AC	Station F	Station P
	Transcriptome 0-1
	Transcriptome 1-2
	Transcriptome 2-3
	Transcriptome 3-4
	Transcriptome 4-5
	Transcriptome 5-6
	C-553	Station AB	Station AC	Station F	Station P	Station AB	Station AC	Station F	Station P	Station AB	Station AC	Station F	Station P	Station AB	Station AC	Station F	Station P	Station AB	Station AC	Station F	Station P
	Genome	* (x2)				* (x2)								* (x2)
	Transcriptome 0-1
	Transcriptome 1-2
	Transcriptome 2-3
	Transcriptome 3-4
	Transcriptome 4-5
	Transcriptome 5-6
	C-552
	Genome	*																*
		Station AB	Station AC	Station F	Station P	Station AB	Station AC	Station F	Station P	Station AB	Station AC	Station F	Station P	Station AB	Station AC	Station F	Station P	Station AB	Station AC	Station F	Station P
	Transcriptome 0-1
	Transcriptome 1-2
	Transcriptome 2-3
	Transcriptome 3-4
	Transcriptome 4-5
	Transcriptome 5-6
Cbb3-type cytochrome c oxidase	ccoN1 (K00404)
	Genome	*								*				*				*
		Station AB	Station AC	Station F	Station P	Station AB	Station AC	Station F	Station P	Station AB	Station AC	Station F	Station P	Station AB	Station AC	Station F	Station P	Station AB	Station AC	Station F	Station P
	Transcriptome 0-1
	Transcriptome 1-2
	Transcriptome 2-3
	Transcriptome 3-4
	Transcriptome 4-5
	Transcriptome 5-6
	ccoP (K00404)
	Genome	* (ccoP, ccoP2)				* (ccoP1)				* (ccoP2)				* (ccoP, ccoP1, ccoP2)				* (ccoP2)
		Station AB	Station AC	Station F	Station P	Station AB	Station AC	Station F	Station P	Station AB	Station AC	Station F	Station P	Station AB	Station AC	Station F	Station P	Station AB	Station AC	Station F	Station P
	Transcriptome 0-1
	Transcriptome 1-2
	Transcriptome 2-3
	Transcriptome 3-4
	Transcriptome 4-5
	Transcriptome 5-6
Cytochrome bc1 complex	petA (K00411)
	Genome	*				*								* (x2)				*
		Station AB	Station AC	Station F	Station P	Station AB	Station AC	Station F	Station P	Station AB	Station AC	Station F	Station P	Station AB	Station AC	Station F	Station P	Station AB	Station AC	Station F	Station P
	Transcriptome 0-1
	Transcriptome 1-2
	Transcriptome 2-3
	Transcriptome 3-4
	Transcriptome 4-5
	Transcriptome 5-6
	petB (K02635)
	Genome	*				*				*				*				*
		Station AB	Station AC	Station F	Station P	Station AB	Station AC	Station F	Station P	Station AB	Station AC	Station F	Station P	Station AB	Station AC	Station F	Station P	Station AB	Station AC	Station F	Station P
	Transcriptome 0-1
	Transcriptome 1-2
	Transcriptome 2-3
	Transcriptome 3-4
	Transcriptome 4-5
	Transcriptome 5-6
	petC (K00413)
	Genome	*				*				*				*				*
		Station AB	Station AC	Station F	Station P	Station AB	Station AC	Station F	Station P	Station AB	Station AC	Station F	Station P	Station AB	Station AC	Station F	Station P	Station AB	Station AC	Station F	Station P
	Transcriptome 0-1
	Transcriptome 1-2
	Transcriptome 2-3
	Transcriptome 3-4
	Transcriptome 4-5
	Transcriptome 5-6
	fbcH (K00410)
	Genome	*				*								*				*
		Station AB	Station AC	Station F	Station P	Station AB	Station AC	Station F	Station P	Station AB	Station AC	Station F	Station P	Station AB	Station AC	Station F	Station P	Station AB	Station AC	Station F	Station P
	Transcriptome 0-1
	Transcriptome 1-2
	Transcriptome 2-3
	Transcriptome 3-4
	Transcriptome 4-5
	Transcriptome 5-6
Rnf complex	rnfC (K03615)
	Genome	*				*				*				*				*
		Station AB	Station AC	Station F	Station P	Station AB	Station AC	Station F	Station P	Station AB	Station AC	Station F	Station P	Station AB	Station AC	Station F	Station P	Station AB	Station AC	Station F	Station P
	Transcriptome 0-1
	Transcriptome 1-2
	Transcriptome 2-3
	Transcriptome 3-4
	Transcriptome 4-5
	Transcriptome 5-6
	rnfC (K03615)
	Genome	*				*				*				*				*
		Station AB	Station AC	Station F	Station P	Station AB	Station AC	Station F	Station P	Station AB	Station AC	Station F	Station P	Station AB	Station AC	Station F	Station P	Station AB	Station AC	Station F	Station P
	Transcriptome 0-1
	Transcriptome 1-2
	Transcriptome 2-3
	Transcriptome 3-4
	Transcriptome 4-5
	Transcriptome 5-6
	rnfE (K03613)
	Genome	*				*				*				*				*
		Station AB	Station AC	Station F	Station P	Station AB	Station AC	Station F	Station P	Station AB	Station AC	Station F	Station P	Station AB	Station AC	Station F	Station P	Station AB	Station AC	Station F	Station P
	Transcriptome 0-1
	Transcriptome 1-2
	Transcriptome 2-3
	Transcriptome 3-4
	Transcriptome 4-5
	Transcriptome 5-6
	rnfG (K03612)
	Genome	*				*				*				*				*
		Station AB	Station AC	Station F	Station P	Station AB	Station AC	Station F	Station P	Station AB	Station AC	Station F	Station P	Station AB	Station AC	Station F	Station P	Station AB	Station AC	Station F	Station P
	Transcriptome 0-1
	Transcriptome 1-2
	Transcriptome 2-3
	Transcriptome 3-4
	Transcriptome 4-5
	Transcriptome 5-6
Denitrification	nirS (K15864)
	Genome	*				*				*				* (x2)				*
		Station AB	Station AC	Station F	Station P	Station AB	Station AC	Station F	Station P	Station AB	Station AC	Station F	Station P	Station AB	Station AC	Station F	Station P	Station AB	Station AC	Station F	Station P
	Transcriptome 0-1
	Transcriptome 1-2
	Transcriptome 2-3
	Transcriptome 3-4
	Transcriptome 4-5
	Transcriptome 5-6
formate dehydrogenase	fdhA (K05299)
	Genome					*								*
		Station AB	Station AC	Station F	Station P	Station AB	Station AC	Station F	Station P	Station AB	Station AC	Station F	Station P	Station AB	Station AC	Station F	Station P	Station AB	Station AC	Station F	Station P
	Transcriptome 0-1
	Transcriptome 1-2
	Transcriptome 2-3
	Transcriptome 3-4
	Transcriptome 4-5
	Transcriptome 5-6
	fdhC (K21993)
	Genome													*
		Station AB	Station AC	Station F	Station P	Station AB	Station AC	Station F	Station P	Station AB	Station AC	Station F	Station P	Station AB	Station AC	Station F	Station P	Station AB	Station AC	Station F	Station P
	Transcriptome 0-1
	Transcriptome 1-2
	Transcriptome 2-3
	Transcriptome 3-4
	Transcriptome 4-5
	Transcriptome 5-6
	fdhD (K02379)
	Genome	*				*				*				*				*
		Station AB	Station AC	Station F	Station P	Station AB	Station AC	Station F	Station P	Station AB	Station AC	Station F	Station P	Station AB	Station AC	Station F	Station P	Station AB	Station AC	Station F	Station P
	Transcriptome 0-1
	Transcriptome 1-2
	Transcriptome 2-3
	Transcriptome 3-4
	Transcriptome 4-5
	Transcriptome 5-6
	fdhF (K22015)
	Genome									*
		Station AB	Station AC	Station F	Station P	Station AB	Station AC	Station F	Station P	Station AB	Station AC	Station F	Station P	Station AB	Station AC	Station F	Station P	Station AB	Station AC	Station F	Station P
	Transcriptome 0-1
	Transcriptome 1-2
	Transcriptome 2-3
	Transcriptome 3-4
	Transcriptome 4-5
	Transcriptome 5-6
NADH oxidoreductase	nuo
	Genome	✝ A, B, D, F, H, I, J, N				✝ A, B, D, E, F				✝ A, B, D, F, H				✝A, B, D, H, I J, M, N				✝ A, B D, F, H, I, J, L, N
		Station AB	Station AC	Station F	Station P	Station AB	Station AC	Station F	Station P	Station AB	Station AC	Station F	Station P	Station AB	Station AC	Station F	Station P	Station AB	Station AC	Station F	Station P
✝Subunits (letters) or chain (number) detected	Transcriptome 0-1																	A		D
	Transcriptome 1-2	J									H
	Transcriptome 2-3													B
	Transcriptome 3-4	A, B						F					H
	Transcriptome 4-5		D
	Transcriptome 5-6
	nqo
	Genome	✝ 2 (x2), 3, 5, 11				✝ 2, 5				✝ 2, 3 (x2), 11				✝ 2, 5 11				✝ 2, 3, 5, 11
		Station AB	Station AC	Station F	Station P	Station AB	Station AC	Station F	Station P	Station AB	Station AC	Station F	Station P	Station AB	Station AC	Station F	Station P	Station AB	Station AC	Station F	Station P
	Transcriptome 0-1											11
	Transcriptome 1-2	11										2
	Transcriptome 2-3													5
	Transcriptome 3-4
	Transcriptome 4-5		5
	Transcriptome 5-6
	nqr
	Genome	✝ A, B, C, D, E, F				✝ A, B, C, D, E, F				✝ A, B, D, E, F (x3)				✝ A (x2), B (x2), C (x2), D (x2), E (x2), F (x3)				✝ A, B, C, D, E, F
		Station AB	Station AC	Station F	Station P	Station AB	Station AC	Station F	Station P	Station AB	Station AC	Station F	Station P	Station AB	Station AC	Station F	Station P	Station AB	Station AC	Station F	Station P
	Transcriptome 0-1																	F		B
	Transcriptome 1-2							B								A
	Transcriptome 2-3								B	D
	Transcriptome 3-4					A											A (x2), F
	Transcriptome 4-5
	Transcriptome 5-6			E
Chaperones and maturation proteins	secY (K03076)
	Genome	*				*				*				*				*
		Station AB	Station AC	Station F	Station P	Station AB	Station AC	Station F	Station P	Station AB	Station AC	Station F	Station P	Station AB	Station AC	Station F	Station P	Station AB	Station AC	Station F	Station P
	Transcriptome 0-1
	Transcriptome 1-2
	Transcriptome 2-3
	Transcriptome 3-4
	Transcriptome 4-5
	Transcriptome 5-6
	secA (K03070)
	Genome	*				*				*				*				*
		Station AB	Station AC	Station F	Station P	Station AB	Station AC	Station F	Station P	Station AB	Station AC	Station F	Station P	Station AB	Station AC	Station F	Station P	Station AB	Station AC	Station F	Station P
	Transcriptome 0-1
	Transcriptome 1-2
	Transcriptome 2-3
	Transcriptome 3-4
	Transcriptome 4-5
	Transcriptome 5-6
	ccmA (K020193)
	Genome	*				*								*				*
		Station AB	Station AC	Station F	Station P	Station AB	Station AC	Station F	Station P	Station AB	Station AC	Station F	Station P	Station AB	Station AC	Station F	Station P	Station AB	Station AC	Station F	Station P
	Transcriptome 0-1
	Transcriptome 1-2
	Transcriptome 2-3
	Transcriptome 3-4
	Transcriptome 4-5
	Transcriptome 5-6
	ccmE (K02197)
	Genome	*												*				*
		Station AB	Station AC	Station F	Station P	Station AB	Station AC	Station F	Station P	Station AB	Station AC	Station F	Station P	Station AB	Station AC	Station F	Station P	Station AB	Station AC	Station F	Station P
	Transcriptome 0-1
	Transcriptome 1-2
	Transcriptome 2-3
	Transcriptome 3-4
	Transcriptome 4-5
	Transcriptome 5-6
	ccmF (K02198)
	Genome	*								*				* (x2)				*
		Station AB	Station AC	Station F	Station P	Station AB	Station AC	Station F	Station P	Station AB	Station AC	Station F	Station P	Station AB	Station AC	Station F	Station P	Station AB	Station AC	Station F	Station P
	Transcriptome 0-1
	Transcriptome 1-2
	Transcriptome 2-3
	Transcriptome 3-4
	Transcriptome 4-5
	Transcriptome 5-6
	ccmH (K02200)
	Genome	* (x4)								*				* (x4)				* (x2)
		Station AB	Station AC	Station F	Station P	Station AB	Station AC	Station F	Station P	Station AB	Station AC	Station F	Station P	Station AB	Station AC	Station F	Station P	Station AB	Station AC	Station F	Station P
	Transcriptome 0-1
	Transcriptome 1-2
	Transcriptome 2-3
	Transcriptome 3-4
	Transcriptome 4-5
	Transcriptome 5-6
Calvin Benson Cycle	cfxP (K00855)
	Genome	*				*				*				* (x2)				*
		Station AB	Station AC	Station F	Station P	Station AB	Station AC	Station F	Station P	Station AB	Station AC	Station F	Station P	Station AB	Station AC	Station F	Station P	Station AB	Station AC	Station F	Station P
	Transcriptome 0-1
	Transcriptome 1-2
	Transcriptome 2-3
	Transcriptome 3-4
	Transcriptome 4-5
	Transcriptome 5-6
	gap (K00134)
	Genome	*								*				* (x2)				*
		Station AB	Station AC	Station F	Station P	Station AB	Station AC	Station F	Station P	Station AB	Station AC	Station F	Station P	Station AB	Station AC	Station F	Station P	Station AB	Station AC	Station F	Station P
	Transcriptome 0-1
	Transcriptome 1-2
	Transcriptome 2-3
	Transcriptome 3-4
	Transcriptome 4-5
	Transcriptome 5-6
	cbbM (K01601)
	Genome	*				*				*				* (x2)				*
		Station AB	Station AC	Station F	Station P	Station AB	Station AC	Station F	Station P	Station AB	Station AC	Station F	Station P	Station AB	Station AC	Station F	Station P	Station AB	Station AC	Station F	Station P
	Transcriptome 0-1
	Transcriptome 1-2
	Transcriptome 2-3
	Transcriptome 3-4
	Transcriptome 4-5
	Transcriptome 5-6
	gph (K01091)
	Genome	* (x2)				*				*				* (x4)				*
		Station AB	Station AC	Station F	Station P	Station AB	Station AC	Station F	Station P	Station AB	Station AC	Station F	Station P	Station AB	Station AC	Station F	Station P	Station AB	Station AC	Station F	Station P
	Transcriptome 0-1
	Transcriptome 1-2
	Transcriptome 2-3
	Transcriptome 3-4
	Transcriptome 4-5
	Transcriptome 5-6
